# Supplementary material for: Assessing the Impact of a Global Health Fellowship on Pharmacists’ Leadership Skills and Consideration of Benefits to the National Health Service (NHS) in the United Kingdom
Source: Healthcare (Basel). 2021 Jul 15;9(7):890. doi: 10.3390/healthcare9070890 (PMC8304379; doi:10.3390/healthcare9070890)
Supplement: Supplementary file 1 [file healthcare-09-00890-s001.zip]

Archive with 1 entries (1 files):
- healthcare-1260156-supplementary.pdf
